# Supplementary material for: Three lignicolous freshwater fungi of Neohelicomyces (Tubeufiales, Tubeufiaceae) from Guizhou Province, China
Source: MycoKeys. 2026 Jun 17;134:157–76. doi: 10.3897/mycokeys.134.188780 (PMC13294685; doi:10.3897/mycokeys.134.188780)
Supplement: XML Treatment for Neohelicomyces astrictus [file mycokeys.134.188780-treatment1.xml]

<!DOCTYPE tp:taxon-treatment
  PUBLIC "-//TaxonX//DTD Taxonomic Treatment Publishing DTD v0 20100105//EN" "tax-treatment-NSO.dtd">
<tp:taxon-treatment xmlns:tp="http://www.plazi.org/taxpub"><tp:treatment-meta><kwd-group><label>Taxon classification</label><kwd>
                <named-content content-type="kingdom">Fungi</named-content>
              </kwd><kwd>
                <named-content content-type="order">Tubeufiales</named-content>
              </kwd><kwd>
                <named-content content-type="family">Tubeufiaceae</named-content>
              </kwd></kwd-group><mixed-citation publication-type="journal"><person-group><name><surname>Zhang</surname><given-names>Li-Juan</given-names></name><name><surname>Liu</surname><given-names>Hong-Xiu</given-names></name><name><surname>Xiao</surname><given-names>Xing-Juan</given-names></name><name><surname>Liu</surname><given-names>Xiang-Fu</given-names></name><name><surname>Liu</surname><given-names>Ning-Guo</given-names></name><name><surname>Lu</surname><given-names>Yong-Zhong</given-names></name></person-group><article-title>Three lignicolous freshwater fungi of <italic><tp:taxon-name><tp:taxon-name-part taxon-name-part-type="genus" reg="Neohelicomyces">Neohelicomyces</tp:taxon-name-part></tp:taxon-name></italic> (<tp:taxon-name><tp:taxon-name-part taxon-name-part-type="order" reg="Tubeufiales">Tubeufiales</tp:taxon-name-part></tp:taxon-name>, <tp:taxon-name><tp:taxon-name-part taxon-name-part-type="family" reg="Tubeufiaceae">Tubeufiaceae</tp:taxon-name-part></tp:taxon-name>) from Guizhou Province, China</article-title><source>MycoKeys</source><day>17</day><month>06</month><year>2026</year><volume>134</volume><fpage>157</fpage><lpage>176</lpage><pub-id pub-id-type="doi">10.3897/mycokeys.134.188780</pub-id></mixed-citation></tp:treatment-meta><tp:nomenclature><tp:taxon-name><object-id xmlns:xlink="http://www.w3.org/1999/xlink" content-type="arpha" xlink:type="simple">95EFD75A-009E-56AF-8A89-DCD02DD7439B</object-id>
                    		<tp:taxon-name-part taxon-name-part-type="genus" reg="Neohelicomyces">Neohelicomyces</tp:taxon-name-part> <tp:taxon-name-part taxon-name-part-type="species" reg="astrictus">astrictus</tp:taxon-name-part>
                    	
                    		<object-id xmlns:xlink="http://www.w3.org/1999/xlink" xlink:type="simple">Index Fungorum: IF903869</object-id>
                    		<object-id xmlns:xlink="http://www.w3.org/1999/xlink" xlink:type="simple">Facesoffungi Number: FoF17732</object-id>
                    	</tp:taxon-name><tp:taxon-authority>C.G. Lin, K.D. Hyde &amp; Jian K. Liu, Fungal Diversity [225] (2025)</tp:taxon-authority><xref ref-type="fig" rid="F2">Fig. 2</xref></tp:nomenclature><tp:treatment-sec sec-type="Description"><title>Description.</title><p><bold><italic>Saprobic</italic></bold> on decaying wood in a freshwater habitat. <bold>Sexual morph</bold>: Undetermined. <bold>Asexual morph</bold>: Hyphomycetous, helicosporous. <bold><italic>Colonies</italic></bold> on natural substrate superficial, white, gregarious, glistening. <bold><italic>Mycelium</italic></bold> partly superficial, partly immersed, branched, septate, smooth, hyaline to pale brown, with masses of crowded, glistening conidia. <bold><italic>Conidiophores</italic></bold> 50–350 × 4–9 µm (x̄ = 200 × 6 μm, n = 20), macronematous, mononematous, cylindrical, unbranched, septate, thick-walled, hyaline to pale brown. <bold><italic>Conidiogenous cells</italic></bold> 10–17 × 3.5–9 µm (x̄ = 15 × 5 μm, n = 30), holoblastic, polyblastic, integrated, terminal and intercalary, cylindrical, smooth-walled, hyaline to pale brown, with denticles; denticles 1.4–4.4 × 0.9–2.6 µm (x̄ = 3.4 × 1.4 μm, n = 30), hyaline. <bold><italic>Conidia</italic></bold> 90–170 × 2–3.3 µm (x̄ = 121 × 2.6 μm, n = 30), helicoid, solitary, acropleurogenous, rounded at tip, 15–18 μm diam, tightly coiled 2–3 times, becoming loosely coiled in water, indistinctly multi-septate, guttulate, smooth-walled, hyaline.</p><fig id="F2" position="float" orientation="portrait"><object-id xmlns:xlink="http://www.w3.org/1999/xlink" content-type="doi" xlink:type="simple">10.3897/mycokeys.134.188780.figure2</object-id><object-id xmlns:xlink="http://www.w3.org/1999/xlink" content-type="arpha" xlink:type="simple">61FF5BB5-60D1-544C-BB02-B6B348A999CA</object-id><label>Figure 2.</label><caption><p><italic><tp:taxon-name><tp:taxon-name-part taxon-name-part-type="genus" reg="Neohelicomyces">Neohelicomyces</tp:taxon-name-part> <tp:taxon-name-part taxon-name-part-type="species" reg="astrictus">astrictus</tp:taxon-name-part></tp:taxon-name></italic> (<abbrev xmlns:xlink="http://www.w3.org/1999/xlink" content-type="institution" xlink:title="Guizhou Academy of Agriculture Sciences" xlink:type="simple">GZAAS</abbrev> 25-07820, new habitat record). <bold>a, b</bold>. Colonies on the host surface; <bold>c–e</bold>. Conidiophores and conidia; <bold>f–h</bold>. Conidiogenous cells; <bold>i, j</bold>. Conidia; <bold>k</bold>. Germinated conidium; <bold>l, m</bold>. Colony on PDA (above and below). Scale bars: 50 μm (<bold>c–e</bold>); 20 μm (<bold>f–k</bold>).</p></caption><graphic xmlns:xlink="http://www.w3.org/1999/xlink" xlink:href="mycokeys-134-157-g002.jpg" id="oo_1682645.jpg" position="float" orientation="portrait" xlink:type="simple"><uri content-type="original_file" xlink:type="simple">https://binary.pensoft.net/fig/1682645</uri></graphic></fig></tp:treatment-sec><tp:treatment-sec sec-type="Cultural characteristics"><title>Cultural characteristics.</title><p>Conidia germinated on PDA medium within 12 h and germ tube produced from conidia. <italic>Colonies</italic> on PDA medium reaching to 40 mm diam. after 43 days at 25 °C under natural light, dry, dense, with irregular shape, raised surface, undulated margin, brown to dark brown. The reverse is pale brown to dark brown, becoming paler near the center.</p></tp:treatment-sec><tp:treatment-sec sec-type="Material examined"><title>Material examined.</title><p><bold>China</bold> • Guizhou Province, Qiandongnan Miao and Dong Autonomous Prefectur, Zhenyuan County, <named-content xmlns:xlink="http://www.w3.org/1999/xlink" content-type="dwc:verbatimCoordinates" xlink:type="simple">27°14'40"N, 108°18'30"E</named-content>, altitude 625 m, on submerged decaying wood in a stream, 3 May 2025, Xingjuan Xiao, GS33 (<abbrev xmlns:xlink="http://www.w3.org/1999/xlink" content-type="institution" xlink:title="Guizhou Academy of Agriculture Sciences" xlink:type="simple">GZAAS</abbrev> 25-07820), living culture <abbrev xmlns:xlink="http://www.w3.org/1999/xlink" content-type="institution" xlink:title="Guizhou Culture Collection" xlink:type="simple">GZCC</abbrev> 25-27619; <italic>ibid</italic>. GS33b (<abbrev xmlns:xlink="http://www.w3.org/1999/xlink" content-type="institution" xlink:title="Guizhou Academy of Agriculture Sciences" xlink:type="simple">GZAAS</abbrev> 25-07821), living culture <abbrev xmlns:xlink="http://www.w3.org/1999/xlink" content-type="institution" xlink:title="Guizhou Culture Collection" xlink:type="simple">GZCC</abbrev> 25-27620.</p></tp:treatment-sec><tp:treatment-sec sec-type="Notes"><title>Notes.</title><p>Phylogenetic results showed that the new isolates <abbrev xmlns:xlink="http://www.w3.org/1999/xlink" content-type="institution" xlink:title="Guizhou Culture Collection" xlink:type="simple">GZCC</abbrev> 25-27619 and <abbrev xmlns:xlink="http://www.w3.org/1999/xlink" content-type="institution" xlink:title="Guizhou Culture Collection" xlink:type="simple">GZCC</abbrev> 25-27620 clustered with <italic><tp:taxon-name><tp:taxon-name-part taxon-name-part-type="genus" reg="Neohelicomyces">Neohelicomyces</tp:taxon-name-part> <tp:taxon-name-part taxon-name-part-type="species" reg="astrictus">astrictus</tp:taxon-name-part></tp:taxon-name></italic> (HKAS 105122, ex-type), with support values of 97% <abbrev xmlns:xlink="http://www.w3.org/1999/xlink" xlink:title="maximum likelihood" xlink:type="simple">ML</abbrev>/1.00 <abbrev xmlns:xlink="http://www.w3.org/1999/xlink" xlink:title="Posterior probabilities" xlink:type="simple">BYPP</abbrev> (Fig. <xref ref-type="fig" rid="F1">1</xref>). Pairwise nucleotide comparisons revealed that the new isolate <abbrev xmlns:xlink="http://www.w3.org/1999/xlink" content-type="institution" xlink:title="Guizhou Culture Collection" xlink:type="simple">GZCC</abbrev> 25-27619 is similar to HKAS 105122 in 479/486 bp (99%) of the <abbrev xmlns:xlink="http://www.w3.org/1999/xlink" xlink:title="internal transcribed spacer" xlink:type="simple">ITS</abbrev> region, 764/764 bp (100%) of the <abbrev xmlns:xlink="http://www.w3.org/1999/xlink" xlink:title="large subunit rDNA" xlink:type="simple">LSU</abbrev> region, and 883/883 bp (100%) of the <italic><abbrev xmlns:xlink="http://www.w3.org/1999/xlink" xlink:title="translation elongation factor 1-alpha" xlink:type="simple">LSU</abbrev></italic>1-αα region. Morphologically, our isolate is consistent with the holotype HKAS 10-5122 of <italic><tp:taxon-name><tp:taxon-name-part taxon-name-part-type="genus" reg="Neohelicomyces">Neohelicomyces</tp:taxon-name-part> <tp:taxon-name-part taxon-name-part-type="species" reg="astrictus">astrictus</tp:taxon-name-part></tp:taxon-name></italic> in key diagnostic features, including helicoid, hyaline conidia and similar conidiogenous cell (<xref ref-type="bibr" rid="B30">Lin et al. 2025</xref>). However, it differs in having longer conidiophores (50–350 μm vs. 22–161 μm) and somewhat longer conidia (90–170 μm vs. 100–136.5 μm). Despite these minor differences, the overall morphology and phylogenetic placement support its identification as <italic><tp:taxon-name><tp:taxon-name-part taxon-name-part-type="genus" reg="Neohelicomyces">N.</tp:taxon-name-part> <tp:taxon-name-part taxon-name-part-type="species" reg="astrictus">astrictus</tp:taxon-name-part></tp:taxon-name></italic>. Notably, our specimen was collected from a freshwater habitat, whereas HKAS 10-5122 was reported from a terrestrial habitat (<xref ref-type="bibr" rid="B30">Lin et al. 2025</xref>), representing a new habitat record for this species.</p></tp:treatment-sec><tp:treatment-sec><!--Section generated to contain objects referenced in tp:taxon-treatment.--><fig id="F1" position="float" orientation="portrait"><object-id xmlns:xlink="http://www.w3.org/1999/xlink" content-type="doi" xlink:type="simple">10.3897/mycokeys.134.188780.figure1</object-id><object-id xmlns:xlink="http://www.w3.org/1999/xlink" content-type="arpha" xlink:type="simple">3C3DC4D2-2F27-50F3-BAD3-00B9EB8EA65A</object-id><label>Figure 1.</label><caption><p>Maximum Likelihood majority rule consensus tree for the <abbrev xmlns:xlink="http://www.w3.org/1999/xlink" xlink:title="large subunit rDNA" xlink:type="simple">LSU</abbrev>, <abbrev xmlns:xlink="http://www.w3.org/1999/xlink" xlink:title="internal transcribed spacer" xlink:type="simple">ITS</abbrev>, <italic><abbrev xmlns:xlink="http://www.w3.org/1999/xlink" xlink:title="RNA polymerase II second largest subunit" xlink:type="simple">rpb</abbrev></italic>2, and <italic><abbrev xmlns:xlink="http://www.w3.org/1999/xlink" xlink:title="translation elongation factor 1-alpha" xlink:type="simple">LSU</abbrev></italic>1-α sequence data. <abbrev xmlns:xlink="http://www.w3.org/1999/xlink" xlink:title="maximum likelihood" xlink:type="simple">ML</abbrev> bootstrap support values (<abbrev xmlns:xlink="http://www.w3.org/1999/xlink" xlink:title="maximum likelihood" xlink:type="simple">ML</abbrev> ≥ 75%) and Bayesian posterior probabilities (<abbrev xmlns:xlink="http://www.w3.org/1999/xlink" xlink:title="Posterior probabilities" xlink:type="simple">BYPP</abbrev> ≥ 0.95) are indicated below or above the nodes. Ex-type strains are bold and marked with T, and the newly generated sequences are in red.</p></caption><graphic xmlns:xlink="http://www.w3.org/1999/xlink" xlink:href="mycokeys-134-157-g001.jpg" id="oo_1682644.jpg" position="float" orientation="portrait" xlink:type="simple"><uri content-type="original_file" xlink:type="simple">https://binary.pensoft.net/fig/1682644</uri></graphic></fig></tp:treatment-sec><ref-list><ref id="B30"><mixed-citation xmlns:xlink="http://www.w3.org/1999/xlink" xlink:type="simple">Lin CG, Hyde KD, Feng Y, Xiao YP, Liu NG, Lu YZ, Luo ZL, Liu JK (2025) Notes, outline, systematics and phylogeny of hyaline-spored hyphomycetes. Fungal Diversity 1–411. <ext-link xlink:href="10.1007/s13225-025-00561-2" ext-link-type="doi" xlink:type="simple">https://doi.org/10.1007/s13225-025-00561-2</ext-link></mixed-citation></ref></ref-list></tp:taxon-treatment>
