# Supplementary material for: Three lignicolous freshwater fungi of Neohelicomyces (Tubeufiales, Tubeufiaceae) from Guizhou Province, China
Source: MycoKeys. 2026 Jun 17;134:157–76. doi: 10.3897/mycokeys.134.188780 (PMC13294685; doi:10.3897/mycokeys.134.188780)
Supplement: XML Treatment for Neohelicomyces brevis [file mycokeys.134.188780-treatment2.xml]

<!DOCTYPE tp:taxon-treatment
  PUBLIC "-//TaxonX//DTD Taxonomic Treatment Publishing DTD v0 20100105//EN" "tax-treatment-NSO.dtd">
<tp:taxon-treatment xmlns:tp="http://www.plazi.org/taxpub"><tp:treatment-meta><kwd-group><label>Taxon classification</label><kwd>
                <named-content content-type="kingdom">Fungi</named-content>
              </kwd><kwd>
                <named-content content-type="order">Tubeufiales</named-content>
              </kwd><kwd>
                <named-content content-type="family">Tubeufiaceae</named-content>
              </kwd></kwd-group><mixed-citation publication-type="journal"><person-group><name><surname>Zhang</surname><given-names>Li-Juan</given-names></name><name><surname>Liu</surname><given-names>Hong-Xiu</given-names></name><name><surname>Xiao</surname><given-names>Xing-Juan</given-names></name><name><surname>Liu</surname><given-names>Xiang-Fu</given-names></name><name><surname>Liu</surname><given-names>Ning-Guo</given-names></name><name><surname>Lu</surname><given-names>Yong-Zhong</given-names></name></person-group><article-title>Three lignicolous freshwater fungi of <italic><tp:taxon-name><tp:taxon-name-part taxon-name-part-type="genus" reg="Neohelicomyces">Neohelicomyces</tp:taxon-name-part></tp:taxon-name></italic> (<tp:taxon-name><tp:taxon-name-part taxon-name-part-type="order" reg="Tubeufiales">Tubeufiales</tp:taxon-name-part></tp:taxon-name>, <tp:taxon-name><tp:taxon-name-part taxon-name-part-type="family" reg="Tubeufiaceae">Tubeufiaceae</tp:taxon-name-part></tp:taxon-name>) from Guizhou Province, China</article-title><source>MycoKeys</source><day>17</day><month>06</month><year>2026</year><volume>134</volume><fpage>157</fpage><lpage>176</lpage><pub-id pub-id-type="doi">10.3897/mycokeys.134.188780</pub-id></mixed-citation></tp:treatment-meta><tp:nomenclature><tp:taxon-name><object-id xmlns:xlink="http://www.w3.org/1999/xlink" content-type="arpha" xlink:type="simple">E53EBDCF-EECC-5394-A530-64CE8FE467F5</object-id>
                    		<tp:taxon-name-part taxon-name-part-type="genus" reg="Neohelicomyces">Neohelicomyces</tp:taxon-name-part> <tp:taxon-name-part taxon-name-part-type="species" reg="brevis">brevis</tp:taxon-name-part>
                    	
                    		<object-id xmlns:xlink="http://www.w3.org/1999/xlink" xlink:type="simple">Index Fungorum: IF904901</object-id>
                    		<object-id xmlns:xlink="http://www.w3.org/1999/xlink" xlink:type="simple">Facesofungi Number: FoF192203</object-id>
                    	</tp:taxon-name><tp:taxon-authority>L.J. Zhang, Y.Z. Lu &amp; X.J. Xiao</tp:taxon-authority><tp:taxon-status xmlns:xlink="http://www.w3.org/1999/xlink" xlink:type="simple">sp. nov.</tp:taxon-status><xref ref-type="fig" rid="F3">Fig. 3</xref></tp:nomenclature><tp:treatment-sec sec-type="Etymology"><title>Etymology.</title><p>Referring to the short conidiophores of holotype.</p></tp:treatment-sec><tp:treatment-sec sec-type="Holotype"><title>Holotype.</title><p><abbrev xmlns:xlink="http://www.w3.org/1999/xlink" content-type="institution" xlink:title="Guizhou Academy of Agriculture Sciences" xlink:type="simple">GZAAS</abbrev> 25-07822.</p></tp:treatment-sec><tp:treatment-sec sec-type="Description"><title>Description.</title><p><bold><italic>Saprobic</italic></bold> on decaying wood in a freshwater habitat. <bold>Sexual morph</bold>: Undetermined. <bold>Asexual morph</bold>: Hyphomycetous, helicosporous. <bold><italic>Colonies</italic></bold> on natural substrate superficial, white, gregarious, glistening. <bold><italic>Mycelium</italic></bold> partly superficial, partly immersed, branched, aseptate, smooth, pale brown to brown, glistening conidia. <bold><italic>Conidiophores</italic></bold>, micronematous. <bold><italic>Conidiogenous cells</italic></bold> 6–12 × 2–5 µm (x̄ = 10 × 3.5 μm, n = 20), holoblastic, monoblastic or polyblastic, integrated, cylindrical, smooth-walled, hyaline, denticulate, truncate at apex after conidial secession. <bold><italic>Conidia</italic></bold> 113–186 × 2–4 µm (x̄ = 145 × 3 μm, n = 30), helicoid, solitary, rounded at tip, 18–26 μm diam, tightly coiled 2 1/2–3 1/3 times, becoming loosely coiled in water, indistinctly multiseptate, guttulate, smooth-walled, hyaline.</p></tp:treatment-sec><tp:treatment-sec sec-type="Cultural characteristics"><title>Cultural characteristics.</title><p>Conidia germinated on PDA within 12 h, and germ tube produced from conidia. <italic>Colonies</italic> on PDA medium reaching to 35 mm diam. after 70 days at 25 °C under natural light, dry, dense, with irregular shape, raised surface, and filamentous margin. The outermost mycelium was immersed in the medium, brown to pale brown. The reverse is pale brown to dark brown, becoming paler near the center. No diffusible pigment was observed.</p><fig id="F3" position="float" orientation="portrait"><object-id xmlns:xlink="http://www.w3.org/1999/xlink" content-type="doi" xlink:type="simple">10.3897/mycokeys.134.188780.figure3</object-id><object-id xmlns:xlink="http://www.w3.org/1999/xlink" content-type="arpha" xlink:type="simple">CDEC9EC9-9453-59E2-8785-DE771FD5A515</object-id><label>Figure 3.</label><caption><p><italic><tp:taxon-name><tp:taxon-name-part taxon-name-part-type="genus" reg="Neohelicomyces">Neohelicomyces</tp:taxon-name-part> <tp:taxon-name-part taxon-name-part-type="species" reg="brevis">brevis</tp:taxon-name-part></tp:taxon-name></italic> (<abbrev xmlns:xlink="http://www.w3.org/1999/xlink" content-type="institution" xlink:title="Guizhou Academy of Agriculture Sciences" xlink:type="simple">GZAAS</abbrev> 25-07822, holotype). <bold>a, b</bold>. Colonies on the host surface; <bold>c–f</bold>. Conidiophores and conidiogenous cells; <bold>g–k</bold>. Conidia; <bold>l</bold>. Germinated conidium; <bold>m, n</bold>. Colony on PDA (above and below). Scale bars: 20 μm (<bold>l</bold>); 10 μm (<bold>c–k</bold>).</p></caption><graphic xmlns:xlink="http://www.w3.org/1999/xlink" xlink:href="mycokeys-134-157-g003.jpg" id="oo_1682646.jpg" position="float" orientation="portrait" xlink:type="simple"><uri content-type="original_file" xlink:type="simple">https://binary.pensoft.net/fig/1682646</uri></graphic></fig></tp:treatment-sec><tp:treatment-sec sec-type="Material examined"><title>Material examined.</title><p><bold>China</bold> • Qiannan Buyei and Miao Autonomous Prefecture, Libo County, Guizhou Maolan National Nature Reserve, <named-content xmlns:xlink="http://www.w3.org/1999/xlink" content-type="dwc:verbatimCoordinates" xlink:type="simple">25°17'6"N, 108°4'27"E</named-content>, altitude 470 m, on submerged decaying wood in a stream, 31 May 2025, Xingjuan Xiao, QLS2 (<abbrev xmlns:xlink="http://www.w3.org/1999/xlink" content-type="institution" xlink:title="Guizhou Academy of Agriculture Sciences" xlink:type="simple">GZAAS</abbrev> 25-07822, holotype), ex-type culture <abbrev xmlns:xlink="http://www.w3.org/1999/xlink" content-type="institution" xlink:title="Guizhou Culture Collection" xlink:type="simple">GZCC</abbrev> 25-27621; <italic>ibid</italic>. QLS2b (<abbrev xmlns:xlink="http://www.w3.org/1999/xlink" content-type="institution" xlink:title="Guizhou Academy of Agriculture Sciences" xlink:type="simple">GZAAS</abbrev> 25-07823, isotype), ex-isotype culture, <abbrev xmlns:xlink="http://www.w3.org/1999/xlink" content-type="institution" xlink:title="Guizhou Culture Collection" xlink:type="simple">GZCC</abbrev> 25-27622.</p></tp:treatment-sec><tp:treatment-sec sec-type="Notes"><title>Notes.</title><p>Phylogenetically, the two new strains <abbrev xmlns:xlink="http://www.w3.org/1999/xlink" content-type="institution" xlink:title="Guizhou Culture Collection" xlink:type="simple">GZCC</abbrev> 25-27621 and <abbrev xmlns:xlink="http://www.w3.org/1999/xlink" content-type="institution" xlink:title="Guizhou Culture Collection" xlink:type="simple">GZCC</abbrev> 25-27622 clustered into a distinct monophyletic clade, forming a sister clade to <italic><tp:taxon-name><tp:taxon-name-part taxon-name-part-type="genus" reg="Neohelicomyces">Neohelicomyces</tp:taxon-name-part> <tp:taxon-name-part taxon-name-part-type="species" reg="qixingyaensis">qixingyaensis</tp:taxon-name-part></tp:taxon-name></italic> (CGMCC 3.25569), with support values of 95% <abbrev xmlns:xlink="http://www.w3.org/1999/xlink" xlink:title="maximum likelihood" xlink:type="simple">ML</abbrev>/0.97 <abbrev xmlns:xlink="http://www.w3.org/1999/xlink" xlink:title="Posterior probabilities" xlink:type="simple">BYPP</abbrev> (Fig. <xref ref-type="fig" rid="F1">1</xref>). Pairwise nucleotide comparisons revealed that <italic><tp:taxon-name><tp:taxon-name-part taxon-name-part-type="genus" reg="Neohelicomyces">N.</tp:taxon-name-part> <tp:taxon-name-part taxon-name-part-type="species" reg="brevis">brevis</tp:taxon-name-part></tp:taxon-name></italic> (<abbrev xmlns:xlink="http://www.w3.org/1999/xlink" content-type="institution" xlink:title="Guizhou Culture Collection" xlink:type="simple">GZCC</abbrev> 25-27621, ex-type) and <italic><tp:taxon-name><tp:taxon-name-part taxon-name-part-type="genus" reg="Neohelicomyces">N.</tp:taxon-name-part> <tp:taxon-name-part taxon-name-part-type="species" reg="qixingyaensis">qixingyaensis</tp:taxon-name-part></tp:taxon-name></italic> (CGMCC 3.25569, ex-type) shared 402/424 bp (95%) similarity in the <abbrev xmlns:xlink="http://www.w3.org/1999/xlink" xlink:title="internal transcribed spacer" xlink:type="simple">ITS</abbrev> region, 787/788 bp (99%) in the <abbrev xmlns:xlink="http://www.w3.org/1999/xlink" xlink:title="large subunit rDNA" xlink:type="simple">LSU</abbrev> region, 915/948 bp (97%) in the <italic><abbrev xmlns:xlink="http://www.w3.org/1999/xlink" xlink:title="RNA polymerase II second largest subunit" xlink:type="simple">rpb</abbrev></italic>2 region, and 853/855 bp (98%) in the <italic><abbrev xmlns:xlink="http://www.w3.org/1999/xlink" xlink:title="translation elongation factor 1-alpha" xlink:type="simple">LSU</abbrev></italic>1-α region, excluding gaps. Morphologically, <italic><tp:taxon-name><tp:taxon-name-part taxon-name-part-type="genus" reg="Neohelicomyces">N.</tp:taxon-name-part> <tp:taxon-name-part taxon-name-part-type="species" reg="qixingyaensis">qixingyaensis</tp:taxon-name-part></tp:taxon-name></italic> (HKAS 128928, holotype) possesses developed macronematous, mononematous conidiophores (94.5–187 × 3.5–6 μm), monoblastic or polyblastic, integrated conidiogenous cells with denticles (7–18 × 3–5.5 μm), and helicoid, aseptate conidia that do not become loose in water (98–147 μm × 1.5–3 μm) (<xref ref-type="bibr" rid="B40">Ma et al. 2024b</xref>). In contrast, our new isolate has micronematous conidiophores and produces conidia that become loosely coiled in water, are septate, and are longer than <italic><tp:taxon-name><tp:taxon-name-part taxon-name-part-type="genus" reg="Neohelicomyces">N.</tp:taxon-name-part> <tp:taxon-name-part taxon-name-part-type="species" reg="qixingyaensis">qixingyaensis</tp:taxon-name-part></tp:taxon-name></italic> (113–186 × 2–4 µm vs. 98–147 μm × 1.5–3 μm) (<xref ref-type="bibr" rid="B40">Ma et al. 2024b</xref>). The two species differ ecologically, with <italic><tp:taxon-name><tp:taxon-name-part taxon-name-part-type="genus" reg="Neohelicomyces">N.</tp:taxon-name-part> <tp:taxon-name-part taxon-name-part-type="species" reg="brevis">brevis</tp:taxon-name-part></tp:taxon-name></italic> being saprobic in freshwater habitats, whereas <italic><tp:taxon-name><tp:taxon-name-part taxon-name-part-type="genus" reg="Neohelicomyces">N.</tp:taxon-name-part> <tp:taxon-name-part taxon-name-part-type="species" reg="qixingyaensis">qixingyaensis</tp:taxon-name-part></tp:taxon-name></italic> occurs in terrestrial habitats (<xref ref-type="bibr" rid="B40">Ma et al. 2024b</xref>). Based on both molecular and morphological evidence, the new species <italic><tp:taxon-name><tp:taxon-name-part taxon-name-part-type="genus" reg="Neohelicomyces">Neohelicomyces</tp:taxon-name-part> <tp:taxon-name-part taxon-name-part-type="species" reg="brevis">brevis</tp:taxon-name-part></tp:taxon-name></italic> is herein proposed.</p></tp:treatment-sec><tp:treatment-sec><!--Section generated to contain objects referenced in tp:taxon-treatment.--><fig id="F1" position="float" orientation="portrait"><object-id xmlns:xlink="http://www.w3.org/1999/xlink" content-type="doi" xlink:type="simple">10.3897/mycokeys.134.188780.figure1</object-id><object-id xmlns:xlink="http://www.w3.org/1999/xlink" content-type="arpha" xlink:type="simple">3C3DC4D2-2F27-50F3-BAD3-00B9EB8EA65A</object-id><label>Figure 1.</label><caption><p>Maximum Likelihood majority rule consensus tree for the <abbrev xmlns:xlink="http://www.w3.org/1999/xlink" xlink:title="large subunit rDNA" xlink:type="simple">LSU</abbrev>, <abbrev xmlns:xlink="http://www.w3.org/1999/xlink" xlink:title="internal transcribed spacer" xlink:type="simple">ITS</abbrev>, <italic><abbrev xmlns:xlink="http://www.w3.org/1999/xlink" xlink:title="RNA polymerase II second largest subunit" xlink:type="simple">rpb</abbrev></italic>2, and <italic><abbrev xmlns:xlink="http://www.w3.org/1999/xlink" xlink:title="translation elongation factor 1-alpha" xlink:type="simple">LSU</abbrev></italic>1-α sequence data. <abbrev xmlns:xlink="http://www.w3.org/1999/xlink" xlink:title="maximum likelihood" xlink:type="simple">ML</abbrev> bootstrap support values (<abbrev xmlns:xlink="http://www.w3.org/1999/xlink" xlink:title="maximum likelihood" xlink:type="simple">ML</abbrev> ≥ 75%) and Bayesian posterior probabilities (<abbrev xmlns:xlink="http://www.w3.org/1999/xlink" xlink:title="Posterior probabilities" xlink:type="simple">BYPP</abbrev> ≥ 0.95) are indicated below or above the nodes. Ex-type strains are bold and marked with T, and the newly generated sequences are in red.</p></caption><graphic xmlns:xlink="http://www.w3.org/1999/xlink" xlink:href="mycokeys-134-157-g001.jpg" id="oo_1682644.jpg" position="float" orientation="portrait" xlink:type="simple"><uri content-type="original_file" xlink:type="simple">https://binary.pensoft.net/fig/1682644</uri></graphic></fig></tp:treatment-sec><ref-list><ref id="B40"><mixed-citation xmlns:xlink="http://www.w3.org/1999/xlink" xlink:type="simple">Ma J, Hyde KD, Tibpromma S, Gomdola D, Liu NG, Norphanphoun C, Bao DF, Boonmee S, Xiao XJ, Zhang LJ, Luo ZL, Zhao Q, Suwannarach N, Karunarathna SC, Liu JK, Lu YZ (2024b) Taxonomy and systematics of lignicolous helicosporous hyphomycetes. Fungal Diversity 129: 365–653. <ext-link xlink:href="10.1007/s13225-024-00544-9" ext-link-type="doi" xlink:type="simple">https://doi.org/10.1007/s13225-024-00544-9</ext-link></mixed-citation></ref></ref-list></tp:taxon-treatment>
