# Supplementary material for: Three lignicolous freshwater fungi of Neohelicomyces (Tubeufiales, Tubeufiaceae) from Guizhou Province, China
Source: MycoKeys. 2026 Jun 17;134:157–76. doi: 10.3897/mycokeys.134.188780 (PMC13294685; doi:10.3897/mycokeys.134.188780)
Supplement: XML Treatment for Neohelicomyces wujiangensis [file mycokeys.134.188780-treatment3.xml]

<!DOCTYPE tp:taxon-treatment
  PUBLIC "-//TaxonX//DTD Taxonomic Treatment Publishing DTD v0 20100105//EN" "tax-treatment-NSO.dtd">
<tp:taxon-treatment xmlns:tp="http://www.plazi.org/taxpub"><tp:treatment-meta><kwd-group><label>Taxon classification</label><kwd>
                <named-content content-type="kingdom">Fungi</named-content>
              </kwd><kwd>
                <named-content content-type="order">Tubeufiales</named-content>
              </kwd><kwd>
                <named-content content-type="family">Tubeufiaceae</named-content>
              </kwd></kwd-group><mixed-citation publication-type="journal"><person-group><name><surname>Zhang</surname><given-names>Li-Juan</given-names></name><name><surname>Liu</surname><given-names>Hong-Xiu</given-names></name><name><surname>Xiao</surname><given-names>Xing-Juan</given-names></name><name><surname>Liu</surname><given-names>Xiang-Fu</given-names></name><name><surname>Liu</surname><given-names>Ning-Guo</given-names></name><name><surname>Lu</surname><given-names>Yong-Zhong</given-names></name></person-group><article-title>Three lignicolous freshwater fungi of <italic><tp:taxon-name><tp:taxon-name-part taxon-name-part-type="genus" reg="Neohelicomyces">Neohelicomyces</tp:taxon-name-part></tp:taxon-name></italic> (<tp:taxon-name><tp:taxon-name-part taxon-name-part-type="order" reg="Tubeufiales">Tubeufiales</tp:taxon-name-part></tp:taxon-name>, <tp:taxon-name><tp:taxon-name-part taxon-name-part-type="family" reg="Tubeufiaceae">Tubeufiaceae</tp:taxon-name-part></tp:taxon-name>) from Guizhou Province, China</article-title><source>MycoKeys</source><day>17</day><month>06</month><year>2026</year><volume>134</volume><fpage>157</fpage><lpage>176</lpage><pub-id pub-id-type="doi">10.3897/mycokeys.134.188780</pub-id></mixed-citation></tp:treatment-meta><tp:nomenclature><tp:taxon-name><object-id xmlns:xlink="http://www.w3.org/1999/xlink" content-type="arpha" xlink:type="simple">F850B521-8616-5B29-B448-58B19A1735C4</object-id>
                    		<tp:taxon-name-part taxon-name-part-type="genus" reg="Neohelicomyces">Neohelicomyces</tp:taxon-name-part> <tp:taxon-name-part taxon-name-part-type="species" reg="wujiangensis">wujiangensis</tp:taxon-name-part>
                    	
                    		<object-id xmlns:xlink="http://www.w3.org/1999/xlink" xlink:type="simple">Index Fungorum: IF904902</object-id>
                    		<object-id xmlns:xlink="http://www.w3.org/1999/xlink" xlink:type="simple">Facesofungi Number: FoF192204</object-id>
                    	</tp:taxon-name><tp:taxon-authority>L.J. Zhang, Y.Z. Lu &amp; X.J. Xiao</tp:taxon-authority><tp:taxon-status xmlns:xlink="http://www.w3.org/1999/xlink" xlink:type="simple">sp. nov.</tp:taxon-status><xref ref-type="fig" rid="F4">Fig. 4</xref></tp:nomenclature><tp:treatment-sec sec-type="Etymology"><title>Etymology.</title><p>Referring to the type locality (Wujiang River), where the holotype was collected.</p></tp:treatment-sec><tp:treatment-sec sec-type="Holotype"><title>Holotype.</title><p><abbrev xmlns:xlink="http://www.w3.org/1999/xlink" content-type="institution" xlink:title="Guizhou Academy of Agriculture Sciences" xlink:type="simple">GZAAS</abbrev> 25-07824.</p></tp:treatment-sec><tp:treatment-sec sec-type="Description"><title>Description.</title><p><bold><italic>Saprobic</italic></bold> on decaying wood in a freshwater habitat. <bold>Sexual morph</bold>: Undetermined. <bold>Asexual morph</bold>: Hyphomycetous, helicosporous. <bold><italic>Colonies</italic></bold> on natural substrate superficial, white, gregarious, glistening. <bold><italic>Mycelium</italic></bold> partly superficial, partly immersed, composed of branched, septate, smooth, pale brown to brown hyphae. <bold><italic>Conidiophores</italic></bold> 35–120 × 3–6.5 µm (x̄ = 70 × 4 μm, n = 20), macronematous, mononematous, erect, mostly simple, flexuous, cylindrical, hyaline to pale brown, septate, thick-walled. <bold><italic>Conidiogenous cells</italic></bold> holoblastic, monoblastic or polyblastic, integrated or discrete, sympodial, terminal or intercalary, cylindrical or repeatedly geniculate, smooth-walled, hyaline to brown, truncate at apex after conidial secession. <bold><italic>Conidia</italic></bold> 150–300 × 2–4 µm (x̄ = 230 × 3 μm, n = 30), helicoid, solitary, acropleurogenous, rounded at tip, 21–32 μm diam, tightly coiled 3<sup>2</sup>/<sub>3</sub>–4 times, becoming loosely coiled in water, indistinctly multiseptate, guttulate, smooth-walled, hyaline.</p><fig id="F4" position="float" orientation="portrait"><object-id xmlns:xlink="http://www.w3.org/1999/xlink" content-type="doi" xlink:type="simple">10.3897/mycokeys.134.188780.figure4</object-id><object-id xmlns:xlink="http://www.w3.org/1999/xlink" content-type="arpha" xlink:type="simple">AACB8F97-E565-55E2-89A8-5A17259BCC79</object-id><label>Figure 4.</label><caption><p><italic><tp:taxon-name><tp:taxon-name-part taxon-name-part-type="genus" reg="Neohelicomyces">Neohelicomyces</tp:taxon-name-part> <tp:taxon-name-part taxon-name-part-type="species" reg="wujiangensis">wujiangensis</tp:taxon-name-part></tp:taxon-name></italic> (<abbrev xmlns:xlink="http://www.w3.org/1999/xlink" content-type="institution" xlink:title="Guizhou Academy of Agriculture Sciences" xlink:type="simple">GZAAS</abbrev> 25-07824, holotype). <bold>a, b</bold>. Colonies on the host surface; <bold>c–f</bold>. Conidiophores, conidiogenous cells and conidia; <bold>g, h</bold>. Conidia; <bold>i</bold>. Germinated conidium; <bold>j, k</bold>. Colony on PDA (above and below). Scale bars: 50 μm (<bold>c</bold>); 20 μm (<bold>d–i</bold>).</p></caption><graphic xmlns:xlink="http://www.w3.org/1999/xlink" xlink:href="mycokeys-134-157-g004.jpg" id="oo_1682647.jpg" position="float" orientation="portrait" xlink:type="simple"><uri content-type="original_file" xlink:type="simple">https://binary.pensoft.net/fig/1682647</uri></graphic></fig></tp:treatment-sec><tp:treatment-sec sec-type="Cultural characteristics"><title>Cultural characteristics.</title><p>Conidia germinated on PDA within 12 h, and germ tube produced from conidial filaments. <italic>Colonies</italic> on PDA medium reaching to 25 mm diam. after 33 days at 28 °C under natural light, dry, dense, with irregular shape, raised surface, and filamentous margin, pale brown. The reverse is pale brown to dark brown, becoming paler near the center. No diffusible pigment was observed.</p></tp:treatment-sec><tp:treatment-sec sec-type="Material examined"><title>Material examined.</title><p><bold>China</bold> • Guizhou Province, Bijie City, Wujiang river, <named-content xmlns:xlink="http://www.w3.org/1999/xlink" content-type="dwc:verbatimCoordinates" xlink:type="simple">26°48'19"N, 106°6'9"E</named-content>, altitude 940 m, on submerged decaying wood in Wujiang river, 21 July 2025, Xingjuan Xiao, HLS33 (<abbrev xmlns:xlink="http://www.w3.org/1999/xlink" content-type="institution" xlink:title="Guizhou Academy of Agriculture Sciences" xlink:type="simple">GZAAS</abbrev> 25-07824, holotype), ex-type culture <abbrev xmlns:xlink="http://www.w3.org/1999/xlink" content-type="institution" xlink:title="Guizhou Culture Collection" xlink:type="simple">GZCC</abbrev> 25-27623; <italic>ibid</italic>. HLS33b (<abbrev xmlns:xlink="http://www.w3.org/1999/xlink" content-type="institution" xlink:title="Guizhou Academy of Agriculture Sciences" xlink:type="simple">GZAAS</abbrev> 25-07825, isotype), ex-isotype culture, <abbrev xmlns:xlink="http://www.w3.org/1999/xlink" content-type="institution" xlink:title="Guizhou Culture Collection" xlink:type="simple">GZCC</abbrev> 25-27624.</p></tp:treatment-sec><tp:treatment-sec sec-type="Notes"><title>Notes.</title><p>In the phylogenetic tree (Fig. <xref ref-type="fig" rid="F1">1</xref>), our two new strains <abbrev xmlns:xlink="http://www.w3.org/1999/xlink" content-type="institution" xlink:title="Guizhou Culture Collection" xlink:type="simple">GZCC</abbrev> 25-27623 and <abbrev xmlns:xlink="http://www.w3.org/1999/xlink" content-type="institution" xlink:title="Guizhou Culture Collection" xlink:type="simple">GZCC</abbrev> 25-27624 formed a distinct clade and were sister to <italic><tp:taxon-name><tp:taxon-name-part taxon-name-part-type="genus" reg="Neohelicomyces">Neohelicomyces</tp:taxon-name-part> <tp:taxon-name-part taxon-name-part-type="species" reg="davidii">davidii</tp:taxon-name-part></tp:taxon-name></italic> (<abbrev xmlns:xlink="http://www.w3.org/1999/xlink" content-type="institution" xlink:title="Guizhou Culture Collection" xlink:type="simple">GZCC</abbrev> 24-0290, ex-type), with support values of 100% <abbrev xmlns:xlink="http://www.w3.org/1999/xlink" xlink:title="maximum likelihood" xlink:type="simple">ML</abbrev>/1.00 <abbrev xmlns:xlink="http://www.w3.org/1999/xlink" xlink:title="Posterior probabilities" xlink:type="simple">BYPP</abbrev>. Pairwise nucleotide comparisons showed that <italic><tp:taxon-name><tp:taxon-name-part taxon-name-part-type="genus" reg="Neohelicomyces">N.</tp:taxon-name-part> <tp:taxon-name-part taxon-name-part-type="species" reg="wujiangensis">wujiangensis</tp:taxon-name-part></tp:taxon-name></italic> (<abbrev xmlns:xlink="http://www.w3.org/1999/xlink" content-type="institution" xlink:title="Guizhou Culture Collection" xlink:type="simple">GZCC</abbrev> 25-27623, ex-type) and <italic><tp:taxon-name><tp:taxon-name-part taxon-name-part-type="genus" reg="Neohelicomyces">N.</tp:taxon-name-part> <tp:taxon-name-part taxon-name-part-type="species" reg="davidii">davidii</tp:taxon-name-part></tp:taxon-name></italic> (<abbrev xmlns:xlink="http://www.w3.org/1999/xlink" content-type="institution" xlink:title="Guizhou Culture Collection" xlink:type="simple">GZCC</abbrev> 24-02907, ex-type) share 402/424 bp (95%) similarity in the <abbrev xmlns:xlink="http://www.w3.org/1999/xlink" xlink:title="internal transcribed spacer" xlink:type="simple">ITS</abbrev> region, 778/779 bp (99%) in the <abbrev xmlns:xlink="http://www.w3.org/1999/xlink" xlink:title="large subunit rDNA" xlink:type="simple">LSU</abbrev> region, 1048/1066 bp (98%) in the <italic><abbrev xmlns:xlink="http://www.w3.org/1999/xlink" xlink:title="RNA polymerase II second largest subunit" xlink:type="simple">rpb</abbrev></italic>2 region, and 857/874 bp (98%) in the <italic><abbrev xmlns:xlink="http://www.w3.org/1999/xlink" xlink:title="translation elongation factor 1-alpha" xlink:type="simple">LSU</abbrev></italic>1-α region, excluding gaps. Morphologically, the new isolate differs from <italic><tp:taxon-name><tp:taxon-name-part taxon-name-part-type="genus" reg="Neohelicomyces">N.</tp:taxon-name-part> <tp:taxon-name-part taxon-name-part-type="species" reg="davidii">davidii</tp:taxon-name-part></tp:taxon-name></italic> (HKAS 145875, holotype) by having shorter conidiophores (35–120 µm vs. 52–169 µm) and white colonies on the natural substrate, whereas those of <italic><tp:taxon-name><tp:taxon-name-part taxon-name-part-type="genus" reg="Neohelicomyces">N.</tp:taxon-name-part> <tp:taxon-name-part taxon-name-part-type="species" reg="davidii">davidii</tp:taxon-name-part></tp:taxon-name></italic> are white to pale pink (<xref ref-type="bibr" rid="B64">Xiao et al. 2025</xref>). In culture, <italic><tp:taxon-name><tp:taxon-name-part taxon-name-part-type="genus" reg="Neohelicomyces">N.</tp:taxon-name-part> <tp:taxon-name-part taxon-name-part-type="species" reg="davidii">davidii</tp:taxon-name-part></tp:taxon-name></italic> forms colonies with a rough surface and undulate margins, whereas <italic><tp:taxon-name><tp:taxon-name-part taxon-name-part-type="genus" reg="Neohelicomyces">N.</tp:taxon-name-part> <tp:taxon-name-part taxon-name-part-type="species" reg="brevis">brevis</tp:taxon-name-part></tp:taxon-name></italic> produces dense, dry colonies with a raised surface and filamentous margins (<xref ref-type="bibr" rid="B64">Xiao et al. 2025</xref>). Based on both molecular and morphological evidence, the new species <italic><tp:taxon-name><tp:taxon-name-part taxon-name-part-type="genus" reg="Neohelicomyces">Neohelicomyces</tp:taxon-name-part> <tp:taxon-name-part taxon-name-part-type="species" reg="wujiangensis">wujiangensis</tp:taxon-name-part></tp:taxon-name></italic> is herein proposed.</p></tp:treatment-sec><tp:treatment-sec><!--Section generated to contain objects referenced in tp:taxon-treatment.--><fig id="F1" position="float" orientation="portrait"><object-id xmlns:xlink="http://www.w3.org/1999/xlink" content-type="doi" xlink:type="simple">10.3897/mycokeys.134.188780.figure1</object-id><object-id xmlns:xlink="http://www.w3.org/1999/xlink" content-type="arpha" xlink:type="simple">3C3DC4D2-2F27-50F3-BAD3-00B9EB8EA65A</object-id><label>Figure 1.</label><caption><p>Maximum Likelihood majority rule consensus tree for the <abbrev xmlns:xlink="http://www.w3.org/1999/xlink" xlink:title="large subunit rDNA" xlink:type="simple">LSU</abbrev>, <abbrev xmlns:xlink="http://www.w3.org/1999/xlink" xlink:title="internal transcribed spacer" xlink:type="simple">ITS</abbrev>, <italic><abbrev xmlns:xlink="http://www.w3.org/1999/xlink" xlink:title="RNA polymerase II second largest subunit" xlink:type="simple">rpb</abbrev></italic>2, and <italic><abbrev xmlns:xlink="http://www.w3.org/1999/xlink" xlink:title="translation elongation factor 1-alpha" xlink:type="simple">LSU</abbrev></italic>1-α sequence data. <abbrev xmlns:xlink="http://www.w3.org/1999/xlink" xlink:title="maximum likelihood" xlink:type="simple">ML</abbrev> bootstrap support values (<abbrev xmlns:xlink="http://www.w3.org/1999/xlink" xlink:title="maximum likelihood" xlink:type="simple">ML</abbrev> ≥ 75%) and Bayesian posterior probabilities (<abbrev xmlns:xlink="http://www.w3.org/1999/xlink" xlink:title="Posterior probabilities" xlink:type="simple">BYPP</abbrev> ≥ 0.95) are indicated below or above the nodes. Ex-type strains are bold and marked with T, and the newly generated sequences are in red.</p></caption><graphic xmlns:xlink="http://www.w3.org/1999/xlink" xlink:href="mycokeys-134-157-g001.jpg" id="oo_1682644.jpg" position="float" orientation="portrait" xlink:type="simple"><uri content-type="original_file" xlink:type="simple">https://binary.pensoft.net/fig/1682644</uri></graphic></fig></tp:treatment-sec><ref-list><ref id="B64"><mixed-citation xmlns:xlink="http://www.w3.org/1999/xlink" xlink:type="simple">Xiao XJ, Liu NG, Liu JK, Shen HW, Yu YX, Yu XD, Xiao Y, Tian XG, Han MY, Bao DF, Liu JW, Yang Y, Ma J, Zhang JY, Sun YR, Luo ZL, Hongsanan S, Xiao YP, Jayawardena RS, Lu YZ, Sun JZ (2025) Fungal diversity of <tp:taxon-name><tp:taxon-name-part taxon-name-part-type="phylum">Ascomycota</tp:taxon-name-part></tp:taxon-name> in China and Thailand: descriptions of new taxa in honour of Kevin D. Hyde’s 70<sup>th</sup> birthday. Mycosphere 16: 344–415. <ext-link xlink:href="10.5943/mycosphere/16/2/3" ext-link-type="doi" xlink:type="simple">https://doi.org/10.5943/mycosphere/16/2/3</ext-link></mixed-citation></ref></ref-list></tp:taxon-treatment>
